# Supplementary material for: The Effect of a Child Model on Breath-Sounds Examination Skills and Satisfaction on Nursing Students
Source: Healthcare (Basel). 2022 Jun 22;10(7):1165. doi: 10.3390/healthcare10071165 (PMC9323406; doi:10.3390/healthcare10071165)
Supplement: Supplementary file 1 [file healthcare-10-01165-s001.zip]

Archive with 2 entries (2 files):
- Display_Screen.pdf
- Example.mp4
